# Supplementary material for: Development and Validation of an Owner-Assessed Feline Acute Pain Scale: Validation and Agreement with Veterinary Scales
Source: Animals (Basel). 2025 Sep 25;15(19):2801. doi: 10.3390/ani15192801 (PMC12523300; doi:10.3390/ani15192801)
Supplement: Supplementary file 1 [file animals-15-02801-s001.zip]

Archive with 1 entries (1 files):
- animals-3855258-supplementary.xlsx
