# Supplementary material for: Development and Validation of an Owner-Assessed Feline Acute Pain Scale: Validation and Agreement with Veterinary Scales
Source: Animals (Basel). 2025 Sep 25;15(19):2801. doi: 10.3390/ani15192801 (PMC12523300; doi:10.3390/ani15192801)
Supplement: Supplementary file 1 [file animals-15-02801-s001.zip › animals-3855258-supplementary.xlsx]

## Sheet: Data130
No	class	Male/Female	breed	Age Cat	Age Owner	Relationship cm	Q5.1	Q5.2	Q5.3	Q5.4	Q5.5	Q5.6	Q6	Q7	Q8	Q9	Q10	Q11	Q12	VAS cm	Total no Q13	CMPS score/20	FGS score/10	CSU score/4
1	Soft	Male	DSH	4 Y	35	9	0	0	0	0	0	1	0	0	0	0	0	0	0	0	1	1	1	1
2	Ortho	Female	DSH	1 Y	42	8.2	1	1	1	1	1	1	3	0	0	0	0	0	0	7.6	9	7	7	2
3	Ortho	Male	DSH	2 Y	44	8.9	0	1	1	1	1	0	0	3	3	3	3	0	0	1.3	16	12	2	3
4	Soft	Male	DSH	3 Y	25	8.2	1	1	1	1	1	1	3	0	3	3	0	3	0	7.7	18	9	1	2
5	Soft	Female	DSH	12 Y	53	10	0	0	0	1	0	0	0	0	0	0	0	3	0	5.2	4	0	0	0
6	Soft	Male	DSH	7 Y	60	6.1	1	1	1	1	1	0	0	3	0	0	0	0	0	6.5	8	3	2	1
7	Soft	Male	Persian	8 Y 1 M	32	10	0	0	0	2	1	0	3	0	0	0	0	3	0	4.7	9	5	4	0
8	Postop	Female	Persian	6 Y	30	10	1	1	0	2	2	0	3	0	0	0	0	0	0	4.3	9	6	3	1
9	Postop	Male	DSH	6 M	56	10	0	1	0	1	0	0	0	0	0	0	0	0	0	1.1	2	0	0	0
10	Postop	Male	DSH	11 Y	60	9.4	1	1	1	1	1	1	3	3	3	3	3	3	3	7.5	27	11	5	1.5
11	Postop	Female	DSH	5 M	22	10	0	1	0	2	1	1	3	0	0	0	3	0	3	5	14	8	4	1
12	Soft	Male	Scottis fold	6 M	29	9.8	1	0	1	2	1	0	3	3	3	3	3	3	0	7.4	23	5	3	1.75
13	Postop	Female	Persian	10 M	30	10	1	2	1	2	1	0	3	0	3	0	0	0	3	8.3	16	7	4	2
14	Postop	Male	DSH	5 M	32	10	0	0	0	1	1	0	3	0	0	0	0	0	0	5	5	2	1	0
15	Ortho	Female	DSH	1 Y 6 M	29	10	0	0	0	0	1	0	3	0	3	0	3	0	0	0	10	8	4	1.75
16	soft	Male	DSH	3 Y	22	10	0	2	0	0	0	0	0	3	3	0	0	0	3	8.2	11	9	3	3.5
17	soft	Male	DSH	2 Y	28	8.1	1	0	1	2	1	1	3	0	3	3	0	0	3	5.4	18	6	4	1
18	Postop	Female	DSH	2 Y	45	10	0	0	0	2	0	0	0	0	3	0	0	0	3	6.8	8	2	0	1
19	ortho	Female	DSH	7 M	67	7.6	0	0	1	1	1	0	0	0	0	0	3	3	0	3.2	9	8	2	2
20	Postop	Male	DSH	8 M	66	8.6	2	0	0	1	0	0	0	0	0	0	0	0	0	0.4	3	0	0	0
21	Postop	Male	Persian	5 Y	51	9.1	2	0	0	1	0	1	0	0	3	3	0	0	0	2	10	7	3	1.5
22	Ortho	Male	DSH	4 M	76	7	0	2	2	2	2	0	0	0	0	3	3	0	0	3.7	14	7	3	1.75
23	Postop	Male	DSH	1 Y 3 M	50	9.5	0	1	2	1	1	0	3	0	0	3	3	0	0	4.2	14	4	4	1
24	Postop	Female	DSH	6 Y 3 M	28	10	0	0	0	1	0	0	0	0	0	3	0	0	0	0	4	1	1	0.5
25	Postop	Female	DSH	10 M	35	10	0	0	0	1	0	0	0	0	0	0	0	0	0	1.6	1	3	1	2
26	soft	Female	DSH	10 Y	28	8.2	0	0	0	2	0	1	0	0	0	0	0	0	0	3.8	3	0	0	0
27	Ortho	Female	DSH	10 Y	30	10	0	0	0	0	0	0	3	0	3	0	3	3	3	7	15	10	7	3.5
28	Ortho	Male	DSH	6 Y	33	6.5	2	1	0	2	0	2	3	3	3	0	3	3	3	8.9	25	8	2	2
29	Postop	Female	Brittis shor hair	1 Y 4 M	35	10	0	0	1	1	0	0	3	0	0	0	3	0	0	2.1	8	1	1	0
30	Postop	Female	DSH	3 M	34	8.9	0	0	0	0	0	0	0	0	0	0	0	0	0	0	0	1	0	1
31	soft	Male	Scottis fold	6 Y 4 M	29	8.8	0	0	1	1	0	0	0	0	3	0	0	0	0	1.9	5	1	0	0
32	Ortho	Male	DSH	2 Y	30	7.9	0	1	0	1	1	0	3	0	0	0	0	3	0	9.8	9	7	5	1.5
33	soft	Female	american shorthair	14 Y	45	8.1	1	0	2	1	0	0	3	3	3	3	3	0	0	9.8	19	10	7	2.5
34	soft	Female	DSH	9 Y	38	8.5	1	1	0	0	1	0	0	0	3	3	0	0	0	5.4	9	5	4	0
35	Postop	Female	Mainecoon	2 Y	72	10	0	0	0	0	1	0	0	0	0	0	0	0	0	0.3	1	2	3	0.25
36	Soft	Male	DSH	13 Y	45	8.4	2	1	1	2	1	2	0	0	0	0	0	3	3	7.3	15	0	0	0
37	Postop	Female	DSH	11 M	37	8.7	1	0	1	1	0	1	0	0	3	3	0	0	0	2.2	10	5	1	0.5
38	Ortho	Male	DSH	5 Y	35	8.5	0	1	0	1	1	0	3	0	0	3	0	0	0	10	9	14	5	3
39	Soft	Female	DSH	11 Y	24	10	2	1	1	2	1	1	3	3	0	3	3	3	3	8.1	26	6	2	1.5
40	Postop	Female	Scottis fold	1 Y 4 M	29	10	0	0	0	0	1	0	0	0	3	3	0	3	3	5.1	13	6	4	1
41	Ortho	Female	Scottis fold	3 Y 3 M	24	9.9	0	1	0	1	1	0	0	0	0	0	0	0	3	4.1	6	9	6	1.5
42	Postop	Female	Scottis fold	11 M	25	10	0	1	1	1	1	1	3	3	3	0	0	0	0	4.8	14	5	2	0.5
43	Postop	Male	Persian	6 Y	47	10	1	1	0	1	0	1	0	0	0	0	0	0	3	2.7	7	2	1	0
44	postop	Male	DSH	9 Y	45	10	0	0	1	2	1	0	0	0	0	0	0	3	0	8.4	7	1	1	0.25
45	soft	Male	DSH	7 Y	31	7	1	1	0	1	1	1	3	0	0	0	0	0	0	5.7	8	2	1	0
46	ortho	Male	DSH	5 Y	30	10	1	1	0	1	1	1	3	3	3	3	3	0	0	5.9	20	5	1	1.5
47	Postop	Female	DSH	2 Y	28	2	2	2	2	2	0	0	3	3	3	0	0	3	3	6.8	23	2	0	0.5
48	Postop	Female	DSH	2 Y 4 M	34	8.2	1	0	1	1	0	0	3	0	0	0	0	0	3	6	9	5	3	1.5
49	Postop	Female	DSH	6 Y 1 M	45	7.6	1	0	0	0	1	0	0	0	3	0	0	3	0	1.7	8	3	1	1
50	Postop	Female	DSH	17 Y	60	10	0	0	0	0	1	0	0	0	0	0	0	0	0	0.6	1	3	0	0.25
51	Ortho	Male	Persian	6 M	33	10	1	1	0	1	0	0	0	0	0	0	0	0	0	1.1	3	1	1	0.25
52	Ortho	Female	DSH	2 M	26	10	0	0	0	0	1	0	0	0	0	0	0	0	0	10	1	3	1	1.25
53	Postop	Female	DSH	9 Y	49	10	0	1	0	1	0	1	0	0	0	0	0	0	0	1	3	3	1	0.75
54	soft	Female	DSH	7 Y	28	10	0	0	0	0	1	0	3	0	0	0	0	0	0	6.5	4	1	1	0
55	soft	Female	DSH	1 Y 2 M	40	10	1	1	1	1	1	0	3	0	0	3	0	0	3	5	14	8	4	1.5
56	ortho	Female	DSH	2 M	39	1	0	2	1	2	1	0	3	0	3	0	3	3	0	10	18	6	6	1.5
57	ortho	Female	british shorthair	4 Y 4M	40	8.5	0	0	0	1	0	0	0	0	0	0	3	0	0	1.5	4	3	1	0.75
58	soft	Female	DSH	2 M	40	10	0	1	1	1	1	0	0	0	0	0	0	3	3	9.6	10	2	0	1.75
59	Postop	Female	american shorthair	13 Y	30	8.8	1	0	0	1	0	0	0	0	3	0	3	0	0	4	8	1	0	0.25
60	soft	Male	DSH	3 M	44	10	1	0	1	1	0	0	3	0	3	0	0	0	0	5	9	13	2	2.5
61	Ortho	Female	DSH	1 M	35	2.1	2	0	0	1	0	0	0	0	3	0	0	0	0	5.5	6	2	0	1.75
62	ortho	Male	DSH	7 M	13	8.2	2	1	1	2	0	0	3	0	3	3	0	3	0	6.7	18	4	3	0.5
63	soft	Male	devon rex	q Y 8 M	44	10	1	2	2	2	0	0	0	3	3	3	3	3	3	10	25	7	4	1.5
64	ortho	Female	DSH	1 Y 1M	43	9.1	0	0	0	0	1	0	0	0	3	0	0	3	0	4.5	7	2	2	0.5
65	Postop	Male	DSH	3 M	22	8	0	0	0	0	1	0	3	0	0	0	0	0	0	0.6	4	4	0	0.5
66	Postop	Male	DSH	2 Y	32	8	1	2	1	1	1	0	0	3	0	3	0	0	0	6	12	2	0	0.5
67	Ortho	Female	DSH	2 Y 6M	44	10	0	0	0	0	0	0	3	0	0	0	3	3	0	8	9	6	3	2.5
68	ortho	Male	Scottis fold	3 M	35	10	2	1	0	0	0	0	3	0	0	0	3	0	0	9.2	9	7	6	2
69	ortho	Female	Scottis fold	1 Y	26	10	0	0	0	0	0	0	3	0	3	0	3	0	0	0	9	9	5	2.5
70	ortho	Male	DSH	14 Y	45	10	1	1	0	1	0	0	0	0	3	0	3	0	0	0	9	4	2	0.75
71	Postop	Male	DSH	1 Y	43	8.6	1	2	2	2	1	1	0	3	3	0	3	3	3	8.7	24	3	0	0.25
72	Postop	Male	DSH	1 Y 6 M	26	9.1	2	1	0	1	1	0	0	0	0	0	0	0	0	3.3	5	2	1	0.5
73	Postop	Male	DSH	6 Y 1 M	53	9.2	0	1	0	0	1	1	0	0	3	0	0	0	0	9.2	6	2	1	0.25
74	Postop	Male	Persian	2 Y	43	10	0	0	0	0	0	1	3	0	0	0	3	0	0	5.1	7	7	2	1.25
75	Postop	Female	DSH	7 Y 5 M	78	10	1	1	0	1	0	2	3	0	3	0	0	0	0	0	11	7	2	1.5
76	Soft	Male	DSH	3 Y	29	9.2	1	1	1	2	1	0	0	0	3	3	0	3	3	5.1	18	7	4	1.75
77	soft	Female	DSH	4 Y 8 M	44	10	1	0	0	0	0	0	0	3	0	3	0	3	0	7.5	10	0	0	0
78	soft	Male	Persian	8 Y	30	10	1	1	0	1	1	1	3	0	0	0	3	0	0	5	11	5	3	0.5
79	soft	Female	DSH	3 Y 3 M	84	10	0	1	1	1	2	0	3	0	0	0	3	0	0	2.2	11	1	2	0.5
80	ortho	Female	DSH	2 Y	60	10	0	0	0	2	1	0	3	0	0	0	0	0	3	9.5	9	7	2	1.75
81	Ortho	Female	DSH	1 Y	55	9	0	0	0	1	1	1	3	0	3	0	3	3	3	7	18	10	5	2
82	ortho	Female	DSH	4 M	60	10	0	0	0	0	0	0	3	0	3	0	3	0	3	8	12	11	7	2.5
83	ortho	Female	DSH	2 Y 6 M	43	9.3	0	0	0	1	1	1	0	0	0	3	3	3	3	8.5	15	6	0	1.5
84	ortho	Male	DSH	4 m	47	1.8	0	0	1	1	1	0	0	0	0	0	0	0	0	4.2	3	7	2	1.75
85	soft	Male	DSH	4 Y	36	10	0	0	0	0	0	0	0	0	0	0	0	0	0	0	0	0	0	0
86	ortho	Male	DSH	2 Y	34	8.1	1	0	1	1	0	0	0	0	3	0	0	3	0	7.3	9	2	1	0.5
87	ortho	Male	DSH	3 M	40	10	0	0	0	1	1	0	3	0	0	0	3	3	3	6.6	14	13	5	2.5
88	soft	Male	DSH	1 Y	48	10	0	0	0	0	2	0	3	0	0	0	0	0	0	3.7	5	2	0	0.5
89	ortho	Male	american shorthair	1 Y 10 M	41	10	0	1	0	0	1	0	3	3	3	0	3	0	3	10	17	2	0	0.5
90	ortho	Female	DSH	4 M	30	10	1	0	0	0	0	1	0	0	0	0	3	3	0	4.7	8	2	1	0.5
91	ortho	Male	DSH	2 M	29	8.1	1	0	2	2	1	1	3	3	3	3	3	3	3	8.4	28	14	10	3.5
92	ortho	Female	DSH	4 M	28	10	1	1	0	2	0	0	3	0	3	0	3	0	3	10	16	8	4	2
93	ortho	Male	DSH	5 M	26	10	0	1	0	0	1	0	3	0	3	3	3	0	0	8.6	14	7	5	1.75
94	ortho	Male	DSH	10 M	51	4	0	0	0	0	0	0	0	0	0	0	0	0	0	1.5	0	2	2	0.5
95	ortho	Male	DSH	8 M	35	10	0	0	0	1	1	1	0	0	0	3	3	0	0	5.3	9	10	4	2
96	ortho	Male	DSH	2 M	25	8	1	0	2	2	2	2	3	3	3	3	3	3	3	8.2	30	14	10	3.5
97	ortho	Female	DSH	6 M	30	10	1	0	0	0	0	1	0	0	0	0	3	3	0	4.4	8	2	1	0.5
98	ortho	Female	DSH	4 M	28	10	1	1	0	2	0	0	3	0	3	0	3	0	3	10	16	8	4	2
99	soft	Male	Scottish fold	8 Y 8M	44	10	0	1	2	2	1	1	0	3	3	0	0	3	3	8.1	19	9	7	2
100	soft	Male	Persian	4 Y	34	8.1	2	1	1	2	2	1	3	3	3	3	0	0	3	10	24	7	5	1.5
101	soft	Male	DSH	4 Y	27	10	0	1	1	1	1	0	0	0	3	0	0	3	3	4	13	2	0	0
102	soft	Female	DSH	1 Y 10 M	33	10	1	2	2	1	0	0	0	0	0	0	0	3	0	4.2	9	6	5	2
103	ortho	Male	DSH	3 Y	50	10	0	1	0	1	0	1	3	0	0	0	0	0	3	2.3	9	5	6	1.5
104	soft	Male	DSH	3 Y	27	3	1	1	0	2	2	2	0	3	0	0	0	3	3	7.8	17	8	4	1.5
105	ortho	Female	DSH	3 M	65	1.1	0	0	1	1	2	0	3	0	0	0	3	0	0	3	10	10	4	1.5
106	ortho	Female	Persian	3 m	50	10	0	0	0	1	0	1	3	0	0	3	3	3	3	5.3	17	6	3	1.5
107	ortho	Male	DSH	2 M	30	6.2	0	0	0	0	0	0	0	0	0	0	3	0	0	5.7	3	2	1	0.75
108	ortho	Male	DSH	1 Y 1M	60	10	0	0	0	1	1	1	0	0	0	3	3	0	0	0	9	3	1	1
109	soft	Male	british longhair	1 Y 6M	28	10	1	1	0	0	0	0	0	0	0	0	0	0	0	0	2	1	0	0
110	soft	Female	DSH	3 Y 4 M	35	8.9	1	0	0	0	1	0	0	0	3	3	0	3	0	8.5	11	7	5	1
111	soft	Female	DSH	5 Y 7 M	19	10	1	0	0	2	1	0	0	0	0	0	0	0	0	0	4	6	4	0
112	ortho	Male	Scottish fold	11 Y 3 M	51	9	0	0	0	0	0	0	0	0	3	0	0	0	0	1.9	3	2	0	0.5
113	ortho	Female	DSH	2 Y 11 M	32	10	2	1	0	1	1	0	0	0	0	0	0	0	0	3.5	5	2	5	0.5
114	Postop	Male	DSH	7 Y	27	10	1	0	0	2	0	0	3	0	0	0	0	0	3	8.8	9	7	4	1.5
115	Postop	Male	DSH	9 M	65	10	0	1	0	0	2	0	3	0	0	0	3	0	0	4.5	9	8	4	1.5
116	ortho	Female	DSH	2 Y	32	4.2	2	1	1	1	1	1	3	3	3	0	3	3	3	8.7	25	13	5	2
117	postop	Male	Scottish fold	4 Y 1M	19	10	1	0	2	2	2	0	0	0	0	0	0	3	3	10	13	8	2	2
118	postop	Female	DSH	8 M	33	8.2	0	0	0	0	1	0	0	0	0	3	0	0	0	7.3	4	4	0	1
119	ortho	Male	DSH	5 Y	50	3	1	1	2	2	1	1	3	0	0	3	3	3	3	9.1	23	9	8	2
120	postop	Male	british longhair	3 Y	29	10	0	1	1	1	0	0	3	3	0	0	0	0	0	3.2	9	5	3	0.75
121	postop	Female	DSH	2 Y	58	10	0	0	1	1	1	0	3	3	0	0	0	0	0	3.5	9	6	2	1
122	postop	Male	DSH	4 Y	25	10	0	0	0	0	0	0	3	0	0	0	0	0	0	0.7	3	3	2	0.25
123	postop	Male	DSH	4 Y	25	10	0	0	0	0	0	0	3	0	0	0	0	0	0	1.2	3	2	1	0
124	postop	Male	DSH	4 Y	25	10	0	1	0	0	0	0	3	0	0	0	0	0	0	2	4	2	1	0
125	postop	Male	DSH	4 Y	25	10	0	0	0	0	0	0	0	0	0	0	0	0	0	0	0	1	0	0
126	soft	Male	DSH	3 Y	29	10	0	0	0	0	0	0	3	0	3	0	0	0	0	3	6	4	2	0.5
127	soft	Male	DSH	5 Y	28	8	0	0	0	0	0	0	0	0	0	0	0	0	0	0.3	0	2	1	0
128	Postop	Female	DSH	2 Y	44	10	0	1	0	0	0	0	3	0	3	0	3	0	0	2.2	10	3	1	0.25
129	Postop	Male	DSH	4 Y 2 M	28	10	0	0	0	0	0	0	3	0	0	0	0	0	0	0.8	3	3	1	0.25
130	Postop	Male	DSH	4 Y 6 M	28	10	0	0	0	0	0	0	3	0	0	0	0	0	0	1	3	2	2	0.25
